# Supplementary material for: Functional Olive Oil Production via Emulsions: Evaluation of Phenolic Encapsulation Efficiency, Storage Stability, and Bioavailability
Source: Nutrients. 2024 Nov 15;16(22):3909. doi: 10.3390/nu16223909 (PMC11597669; doi:10.3390/nu16223909)
Supplement: Supplementary file 1 [file nutrients-16-03909-s001.zip]

Archive with 1 entries (1 files):
- nutrients-3304153-supplementary.pdf
